# Supplementary material for: Zn-doped Mono- and Biphasic Calcium Phosphate Materials Derived from Agriculture Waste and Their Potential Biomedical Applications: Part I
Source: Materials (Basel). 2023 Feb 28;16(5):1971. doi: 10.3390/ma16051971 (PMC10003787; doi:10.3390/ma16051971)
Supplement: Supplementary file 1 [file materials-16-01971-s001.zip]

Archive with 1 entries (1 files):
- materials-2201266-supplementary.pdf
